# Supplementary material for: Characterization of a Single-Capture Bright-Field and Off-Axis Digital Holographic Microscope for Biological Applications
Source: Sensors (Basel). 2025 Apr 23;25(9):2675. doi: 10.3390/s25092675 (PMC12074500; doi:10.3390/s25092675)
Supplement: Supplementary file 1 [file sensors-25-02675-s001.zip]

Archive with 2 entries (2 files):
- sensors-3481305-supplementary.pdf
- sensors-3481305-Video S1.avi
